# Supplementary material for: Genetic modifiers of synucleinopathies—lessons from experimental models
Source: Oxf Open Neurosci. 2023 Mar 9;2:kvad001. doi: 10.1093/oons/kvad001 (PMC10913850; doi:10.1093/oons/kvad001)
Supplement: Web_Material_kvad001 [file Web_Material_kvad001.zip]

Archive with 1 entries (1 files):
- Reviewers comments - Supplementary Material - OXFNSC-2022-019.R1 .docx
